# Supplementary material for: Reply to: No specific relationship between hypnotic suggestibility and the rubber hand illusion
Source: Nat Commun. 2022 Jan 28;13:563. doi: 10.1038/s41467-022-28178-y (PMC8799699; doi:10.1038/s41467-022-28178-y)
Supplement: Supplementary file 2 — Source Data [file 41467_2022_28178_MOESM2_ESM.xls]

## Sheet: 302266_3_related_ms_6166065_r4k
Subjective SWASH hypnotisability	Subjective report of ownership experience (S3)
3.52361	2
3.5	2
3.48284	3
3.4	3
3.28284	3
3.09641	3
2.95	-2
2.74721	-2
2.73284	1
2.7	2
2.69641	2
2.65	1
2.6	2
2.57321	3
2.5	3
2.47321	-1
2.44721	3
2.4	1
2.4	3
2.3	3
2.3	3
2.28284	-1
2.25	3
2.22361	2
2.22361	1
2.2	-1
2.15	1
2.15	2
2.12361	3
2.11623	1
2.1	1
2.1	2
2.1	-2
2.1	3
2.04641	0
2.02321	2
2	1
1.95	3
1.95	1
1.92361	3
1.9	3
1.9	-1
1.85	2
1.84641	1
1.8	1
1.8	0
1.78284	2
1.75	1
1.75	1
1.74721	-2
1.7	-2
1.7	3
1.7	2
1.67361	2
1.65	2
1.65	3
1.6	3
1.6	2
1.6	3
1.6	2
1.59142	-3
1.55	2
1.55	2
1.55	0
1.5	0
1.45	0
1.44142	1
1.4	2
1.4	3
1.4	1
1.35	2
1.35	2
1.35	-3
1.3	2
1.3	-3
1.3	-2
1.3	2
1.2	2
1.2	1
1.2	-2
1.1	-2
1.1	0
1.1	1
1.1	1
1.05	-1
1	-1
1	0
1	1
1	3
0.95	2
0.9	3
0.9	2
0.9	-2
0.85	1
0.8	-3
0.8	-3
0.75	-1
0.7	3
0.7	0
0.7	3
0.6	-1
0.5	0
0.5	2
0.5	1
0.5	2
0.4	-3
0.3	-2
0.3	-1
0.3	2
0.2	1
0.2	-2
0.1	2
0.1	-3
0	1
3.31623	3
3.05	3
3	2
2.94721	1
2.9	3
2.89495	3
2.86623	2
2.84495	2
2.83284	1
2.8	3
2.79641	2
2.7373	2
2.65	3
2.6	3
2.59721	1
2.55	2
2.54641	3
2.52321	2
2.5	-2
2.45	2
2.45	2
2.4	3
2.4	1
2.35	2
2.35	1
2.3	3
2.29495	2
2.25	0
2.25	2
2.2	0
2.2	-3
2.2	3
2.14721	1
2.1	1
2.1	2
2.04495	2
2	1
1.97321	2
1.95	1
1.95	3
1.95	2
1.95	0
1.9	2
1.89142	3
1.87361	0
1.85	-3
1.85	2
1.84495	1
1.84495	-3
1.8373	3
1.83284	-3
1.8	1
1.8	-1
1.8	3
1.8	0
1.8	1
1.77321	2
1.7	0
1.7	2
1.65	2
1.65	1
1.65	1
1.64495	3
1.6	2
1.6	0
1.55	2
1.55	2
1.55	2
1.55	1
1.5	-2
1.5	1
1.49142	0
1.45	-2
1.4	2
1.4	3
1.35	1
1.3	2
1.3	3
1.3	1
1.20234	-3
1.2	-3
1.2	3
1.2	1
1.2	-1
1.2	2
1.1	1
1.1	2
1.05	-3
1.05	1
1	2
1	3
1	-3
1	3
0.95	2
0.9	3
0.9	2
0.9	-1
0.9	2
0.8	1
0.8	1
0.75	2
0.75	1
0.7	-2
0.7	3
0.6	-2
0.6	-3
0.6	3
0.5	0
0.4	-2
0.4	-1
0.3	-3
0.3	3
0.3	2
0.25	-2
0	-3
3.74721	2
3.35	1
2.98284	2
2.89641	0
2.89641	1
2.84721	0
2.73284	1
2.69641	1
2.64721	1
2.64641	2
2.64495	1
2.6	1
2.59495	2
2.55	1
2.55	3
2.46623	-1
2.45	-2
2.43284	-2
2.35	-2
2.24142	1
2.2373	-1
2.22361	0
2.2	2
2.2	2
2.15	2
2.15	2
2.15	1
2.13284	2
2.01623	1
2	-3
2	1
2	2
1.97361	3
1.9	3
1.9	-1
1.9	2
1.85	-1
1.8	-3
1.8	2
1.8	1
1.8	-1
1.8	-1
1.8	2
1.8	-2
1.75	-1
1.75	1
1.75	2
1.75	2
1.7	3
1.7	-3
1.7	3
1.7	2
1.68284	2
1.63284	2
1.6	-2
1.6	-2
1.6	-3
1.57321	2
1.55	-2
1.55	-3
1.55	2
1.55	0
1.5	3
1.5	0
1.5	3
1.5	2
1.45	2
1.4	3
1.39641	1
1.35	1
1.34641	3
1.3	-3
1.3	1
1.3	-3
1.3	2
1.3	0
1.29721	-2
1.25	2
1.25	1
1.25	3
1.2	-1
1.2	2
1.14142	-3
1.1	-2
1.05	3
1	-3
1	-2
1	2
1	0
1	-1
0.9	1
0.9	-2
0.9	-3
0.9	-1
0.9	2
0.9	2
0.9	1
0.891421	-2
0.8	2
0.75	-3
0.75	-2
0.7	1
0.7	-2
0.673205	1
0.65	-1
0.6	-1
0.6	1
0.6	-2
0.5	-2
0.5	-3
0.5	0
0.5	1
0.4	1
0.4	3
0	-3
2.38284	-3
1.7	0
1	2
0.6	1
1.15	3
1.05	-1
2.55	2
1.4	-3
0.95	-3
